# Supplementary material for: Site-Directed Immobilization of DuraPETase onto PET-Binding PDA@SiO2 for High-Efficiency PET Degradation
Source: Molecules. 2026 May 15;31(10):1675. doi: 10.3390/molecules31101675 (PMC13210071; doi:10.3390/molecules31101675)
Supplement: Supplementary file 1 [file molecules-31-01675-s001.zip]

Archive with 1 entries (1 files):
- molecules-4278485-supplementary.pdf
